# Supplementary material for: The Influence of the Mechanical Compliance of a Substrate on the Morphology of Nanoporous Gold Thin Films
Source: Nanomaterials (Basel). 2024 Apr 25;14(9):758. doi: 10.3390/nano14090758 (PMC11085319; doi:10.3390/nano14090758)
Supplement: Supplementary file 1 [file nanomaterials-14-00758-s001.zip]

Archive with 1 entries (1 files):
- nanomaterials-2977853-supplementary.pdf
